# Supplementary material for: Maternal Betaine Supplementation Mitigates Maternal High Fat Diet-Induced NAFLD in Offspring Mice through Gut Microbiota
Source: Nutrients. 2023 Jan 6;15(2):284. doi: 10.3390/nu15020284 (PMC9861146; doi:10.3390/nu15020284)
Supplement: Supplementary file 1 [file nutrients-15-00284-s001.zip]

Archive with 1 entries (1 files):
- nutrients-2090207-supplementary.pdf
